# Supplementary material for: Genome-Wide Characterization of the Heat Shock Transcription Factor Gene Family in Begonia semperflorens Reveals Promising Candidates for Heat Tolerance
Source: Curr Issues Mol Biol. 2025 May 27;47(6):398. doi: 10.3390/cimb47060398 (PMC12191710; doi:10.3390/cimb47060398)
Supplement: Supplementary file 1 [file cimb-47-00398-s001.zip]

Archive with 1 entries (1 files):
- cimb-3623738-supplementary.pdf
